# Supplementary material for: An Integrative Study of Mycobiome in Different Habitats from a High Arctic Region: Diversity, Distribution, and Functional Role
Source: J Fungi (Basel). 2023 Apr 3;9(4):437. doi: 10.3390/jof9040437 (PMC10144742; doi:10.3390/jof9040437)
Supplement: Supplementary file 1 [file jof-09-00437-s001.zip]

Archive with 5 entries (5 files):
- Figs. S1 to S4.pdf
- Table S1.pdf
- Table S2.xlsx
- Table S3.xlsx
- Table S4.pdf
